# Supplementary material for: Nano-Formulation Endows Quorum Quenching Enzyme-Antibiotic Hybrids with Improved Antibacterial and Antibiofilm Activities against Pseudomonas aeruginosa
Source: Int J Mol Sci. 2022 Jul 11;23(14):7632. doi: 10.3390/ijms23147632 (PMC9321661; doi:10.3390/ijms23147632)
Supplement: Supplementary file 1 [file ijms-23-07632-s001.zip]

Archive with 1 entries (1 files):
- ijms-1802988-supplementary.pdf
